# Supplementary material for: Bone Marrow Mesenchymal Stem Cell-Derived Exosomes Modulate Chemoradiotherapy Response in Cervical Cancer Spheroids
Source: Pharmaceuticals (Basel). 2025 Jul 17;18(7):1050. doi: 10.3390/ph18071050 (PMC12299787; doi:10.3390/ph18071050)
Supplement: Supplementary file 1 [file pharmaceuticals-18-01050-s001.zip]

Archive with 1 entries (1 files):
- pharmaceuticals-3748986-supplementary.pdf
